# Supplementary material for: Uterine Injury Caused by Genotype 4 Hepatitis E Virus Infection Based on a BALB/c Mice Model
Source: Viruses. 2021 Sep 28;13(10):1950. doi: 10.3390/v13101950 (PMC8538062; doi:10.3390/v13101950)
Supplement: Supplementary file 1 [file viruses-13-01950-s001.zip]

Archive with 1 entries (1 files):
- viruses-1376890-supplementary.pdf
